# Supplementary material for: Revisiting the inverse Abel integral for reconstructing velocity-map images
Source: Phys Chem Chem Phys. 2025 Aug 20;27(35):18694–709. doi: 10.1039/d5cp00857c (PMC12366321; doi:10.1039/d5cp00857c)
Supplement: CP-027-D5CP00857C-s003 [file CP-027-D5CP00857C-s003.txt]

File Name : appendix1.tiff

Caption : the first two steps of the mait reconstruction procedure applied to a model isotropic (top row) and anisotropic (bottom row) distribution. no singularities arise in the equations that produce these images, and this behaviour generalises to more complex shaped angular distributions.

File Name : appendix2.tiff

Caption : the mait procedure applied to projected angular distributions of different legendre polynomials for l=0 through to l=4. for distributions with even symmetry (i.e. even values of l) the image produced in the derivative step (second column) can be expanded using only odd legendre polynomials as a noise filtering step when using fmait. for odd symmetries (i.e., odd l), the derivative image must instead be expanded in associated legendre polynomials. the remainder of the reconstruction procedure is identical for both symmetries.
